# Supplementary material for: NTS Prlh overcomes orexigenic stimuli and ameliorates dietary and genetic forms of obesity
Source: Nat Commun. 2021 Aug 30;12:5175. doi: 10.1038/s41467-021-25525-3 (PMC8405610; doi:10.1038/s41467-021-25525-3)
Supplement: Supplementary file 4 — Source Data [file 41467_2021_25525_MOESM4_ESM.zip]

Archive with 2 entries (2 files):
- source data files/Copy of Raw data- All included_6-22-21.xlsx
- source data files/Supplementary table 1 primer sequences.xlsx
