# Supplementary material for: NTS Prlh overcomes orexigenic stimuli and ameliorates dietary and genetic forms of obesity
Source: Nat Commun. 2021 Aug 30;12:5175. doi: 10.1038/s41467-021-25525-3 (PMC8405610; doi:10.1038/s41467-021-25525-3)
Supplement: Supplementary file 4 — Source Data [file 41467_2021_25525_MOESM4_ESM.zip › source data files/Copy of Raw data- All included_6-22-21.xlsx]

## Sheet: Figure 1
Figure 1
Panal F
	Veh									CNO
0	0	0	0	0	0	0	0	0		0	0	0	0	0	0	0	0
2	0.3	0.6	0.8	0.9	0.5	0.5	0.6	0.2		0	0.6	0	0	0.1	0.1	0	0
4	1.6	1.5	1.2	0.7	1.1	0.9	0.9	1.2		0.1		0	0.1	0.6	0.5	0.1	0
Panel G
	Veh								CNO
0	0	0	0	0	0	0	0		0	0	0	0	0	0	0
1	0.86	1	1.1	0.5	0.9	0.6	1.2		0.3	0.3	0.6	0.4	0.4	0.3	0.24
2	0.96	1	1.9	0.6	0.9	0.7	1.2		0.3	0.3	0.6	0.5	0.4	0.4	0.3
4	1.5	1.3	2.4	1	1.4	1.6	1.5		0.4	0.4	0.7	0.6	0.4	0.6	0.4
6	1.9	2.1	3.1	1.5	2.2	2.4	2		1	0.8	1.1	1.3	1.1	1	0.7
Panel H
	CNO						Veh
0	0	0	0	0	0		0	0	0	0	0
2	0.2	0	0	0	0		0.7	0.7	0.7	0.4	0.8
4	0.2	0	0	0.1	0		1.3	1.3	1.3	0.9	1.2
Panel I
	PrlhDq						Ctrl
1	4.6	4.3	5.5	5.2	4.5		4.6	4	3.7	3.2	4.8
2	0.5	0.5	0.6	0.3	0.1		4	3.5	4.5	2.9	3.7
3	0.9	1	1.1	0.8	0.6		2.98	3.3	3	3.2	5.1
Panel J
	PrlhDq						Ctrl
0	0	0	0	0	0		0	0	0	0	0	0
1	-0.3	0.1	0.5	-0.5	0.1		-0.1	-0.2	-0.3	-0.1	-0.4	0.1
2	-4.2	-3	-2.8	-4.3	-3.5		-0.3	-0.4	-0.3	-0.9	-0.4	-0.2
3	-5.8	-4.1	-4	-6.2	-4.8		-0.3	-1	-0.2	-1.1	0.2	-0.1
Panel K
	Veh												LiCl												CNO (PrlhDq)
	0.727273	0.75	1	1	0.8125	1	0.85	0.75					0.333333	0.125	0.153846	0.466667	0	0.695652	0.125	0.3					1	1	1	1	1	1	0.947368	0.944444

## Sheet: Figure 2
Figure 2
Panel B
	Veh										CNO
0	0	0	0	0	0	0	0	0			0	0	0	0	0	0	0	0
1	0.23	0.67	0.6	0.36	0.35	0.65	0.4	0.7			0.57	0.62	1.02	1	0.43	0.74	0.9	0.7
2	0.39	0.85	0.95	0.92	0.7	1.3	0.5	0.7			1.12	1.15	1.05	1.04	0.9	1.27	1	1
4	1.11	1.5	1.2	1.46	1.56	1.44	1.2	1.3			1.53	1.57	1.7	1.9	1.34	1.35	1.8	1.2
6	1.55	1.96	1.92	2.1	1.65	2.25	1.9	1.6			2.05	2.33	2.97	2.97	1.93	2.21	3	1.8
Panel D
	Ctrl							PrlhNTS-TetTox
0	23.5	16.2	19.7	27	20.7	23		21.6	18.1	17.9	24.9	20.5	22
1	24.9	17.1	20	28.2	21.6	22.9		24.9	19.3	18	27.3	20.8	23.3
2	23.7	18.3	20	28.4	20.5	23.2		24.8	21.2	18.2	26.4	21.1	23.4
3	23.2	19	21	28.6	20.9	23.5		25.1	22	19.6	28	21.2	23.4
4	22.1	18.8	21.7	27.1	19.8	24		24	21.4	20.1	26.8	21.3	23
5	22.9	19.9	22.1	28.9	20.3	24		24.7	22.4	20.5	28.5	22.7	23.5
6	23.7	20.6	23.2	29.4	21.1	24.4		26.1	24	21.1	29.7	23.6	23.9
7	24.4	21.2	23.6	29.5	21.2	24.7		26.3	23.9	21.6	30.2	22.8	23.5
8	22.9	24.5	24.1	31	21.4	25.5		31.2	33.1	30.3	38.1	29	31.6
9	23.8	27.5	24.6	32.4	22.2	27.4		34.1	38.1	33.5	42.3	33.6	34
10	24	30.4	24.6	33.9	22.1	27.1		36.1	40.5	39.2	45.1	36	38
11	25	32.1	25.8	36.1	23.5	29.8		37	45.2	44.2	47.3	37	38.5
12	24.8	34.7	28.4	37.5	23.8	30.4		37.1	49.1	48.5	48.7	41	40.4
13	25.5	35.8	29.7	37.1	24	33.3		37.4	51.1	51.2	48.7	41.3	42.5
Panel E
	Ctrl							PrlhNTS-TetTox
0	0	0	0	0	0			0	0	0	0	0	0
1	34.5	30.3	40.2	67.8	36.3			33.7	49.1	36.3	38.8	35.9	41.5
2	59.9	59.9	73.9	80.4	66.2			61.2	82.3	70.4	73.2	67.8	76.7
3	82.7	84.1	105.1	124.8	93.1			87.2	114.2	102.2	97.8	96.4	105
4	104.9	107.6	136.7	86.1	118.8			112.2	135.7	134	124.3	122	136
5	129.1	133.4	175.4	107.9	146.8			138.3	170	172	152.9	150.8	174.1
Panel F
	Ctrl							PrlhNTS-TetTox
Fat	10.4	11.1	12.8	10.8	12.3	9.9		12.8	12.4	14.2	15.7	13.4	17.6
Lean	66.7	66.2	64.1	66.1	64.2	66.3		66.2	64.9	61.9	63.1	64.1	59
Panel G
	Ctrl							PrlhNTS-TetTox
0	0	0	0	0				0	0	0	0
1	15.9	22.8	21.6	31.9				26.8	39.8	33.4	38.3
2	28.7	54	38.7	51.8				47.8	73.6	58.2	59.4
3	43.2	75.4	57.8	75.7				67.1	103.3	82.3	82.9
4	57.3	95.3	84.4	92.5				83.8	133.3	106.7	103.2
5	71.2	116.2	94.7	111.9				100.4	166.2	131	120.1
6	84.9	134.9	110.6	130.7				115.1	194	151.4	141.2
Panel H
	Ctrl							PrlhNTS-TetTox
Fat	34	25.7	15.4	28	27.1	17.6		46.7	45.9	34.8	43.8	42	37.3
Lean	46.1	54.6	61.3	51.2	52.6	60.7		38.1	38.2	46.8	39.6	39.4	43.7

## Sheet: Figure 3
Figure 3
Panel D
	NTS
Ctrl	8	12	18	13
KO	1	1	2	2
Panel E
	Ctrl										PrlhCalcrKO
	C734	C735	C501	D233	D586	G518	E111				C504	C736	D349	D585	D587	D4679	D716
6				40.44	47.33	32.08								39.96	46.37	36.03
7	36.74	36.38		57.59	65.97	47.18	36.32					38.99	48.48	55.01	65.99	52.92	38.59
8	52.67	52.42		74.65	83.09	60.2	51.9					57.06	67.19	68.87	84.06	68.08	54.93
9	68.96	68.83	49	92.47	101	84.77	67.72				47.48	74.51	87.09	81.94	101.14	83.85	72.4
10	84.98	84.69	71.21	110.35	121.54	100.09	82.49				67.93	90.84	105.04	97.35	120.02	103.84	93.31
11	102.48	104.03	102.39	126.5	141.4	115.02	97.79				89.98	108.2	123.27	113.79	138.48	123.8	109.61
12	121.19	124.09	121.13	142.69	161.48	129.99	112.98				109.7	127.99	139.48	129.08	156.04	141.39	130.58
13	174.58	149.15	153.36	160.91	180.83	147.11	129.4				125.96	182.35	160.83	144.08	174.73	157.55	149.85
14	194.39	168.75	178.05	179.22	202.22	163.34	148.53				146.56	202.98	180.26	161.17	192.21	179.77	168.02
15	216.03	190.37	197.03	198.44	224.35	180.33	167				170.78	223.05	199.05	178.01	210.38	199.04	185.8
16	233.98	208.45	220.44	215.49	247.59	198.46	186.88				191.27	241.71	216.76	196.75	228.12	220.15	202.43
17	257.37	227.95	244.6	235.4	277.23		204.23				210.79	260.58	237.66	215.92	246.3	242.27	224.28
Panel F
	Ctrl										PrlhCalcrKO
	B231	D4926	C192	C201	C398	D4938					B258	B254	D4927	D4928	C193	C194	C195	C200	C397	D4939
5	19.6		18.53	17.33							19.3	22.5			21.83	19.66	18.83	14.47
6	21.3	16.27	20.45	20.62	23.03	23.82					19.95	23.8	18.51	20.57	23.67	20.92	21.84	18.15	22.66	23.59
7	22.1	19.67	20.53	21.21	25.72	25.24					20.77	25.19	18.96	21.85	25.12	21.71	22.53	19.82	23.23	24.92
8	23.05	20.88	21.09	22.09	26.17	26.41					21.57	25.8	19.46	23.33	25.83	22.22	24.03	20.79	24.11	25.72
9	24.31	22.25	21.46	23.16	28.01	27.23					22.75	26.09	19.95	23.33	26.31	22.18	24.54	21.84	25.11	26.77
10	24.91	23.29	21.71	24.1	28.33	27.9							19.84	24.12	26.6	23.48	25.52	23.28	25.25	26.95
11		24.03			29.19	29.09							20.76	24.42					26.02	27.52
12					29.55	29.56													26.33	28.41
13					30.43	29.38													26.42	29.57
14					31.58	29.93													27.33	30.12
15					31.8	30.7													28.52	30.5
16					31.83	30.83													28.62	30.75
17					32.91	31.11													29.43	30.91
Panel G
	Ctrl										PrlhCalcrKO
	C734	C735	C501	D233	D586	G518	E111
6				40.44	47.33	32.08							39.96	46.37	36.03
7	36.74	36.38		57.59	65.97	47.18	36.32					48.48	55.01	65.99	52.92	38.59
8	52.67	52.42		74.65	83.09	60.2	51.9				26.46	67.19	68.87	84.06	68.08	54.93
9	68.96	68.83	49	92.47	101	84.77	67.72				47.48	87.09	81.94	101.14	83.85	72.4
10	84.98	84.69	71.21	110.35	121.54	100.09	82.49				67.93	105.04	97.35	120.02	103.84	93.31
11	102.48	104.03	102.39	126.5	141.4	115.02	97.79				89.98	123.27	113.79	138.48	123.8	109.61
12	121.19	124.09	121.13	142.69	161.48	129.99	112.98				109.7	139.48	129.08	156.04	141.39	130.58
13	174.58	149.15	153.36	160.91	180.83	147.11	129.4				125.96	160.83	144.08	174.73	157.55	149.85
14	194.39	168.75	178.05	179.22	202.22	163.34	148.53				146.56	180.26	161.17	192.21	179.77	168.02
15	216.03	190.37	197.03	198.44	224.35	180.33	167				170.78	199.05	178.01	210.38	199.04	185.8
16	233.98	208.45	220.44	215.49	247.59	198.46	186.88				191.27	216.76	196.75	228.12	220.15	202.43
17	257.37	227.95	244.6	235.4	277.23		204.23				210.79	237.66	215.92	246.3	242.27	224.28
Panel H
	Ctrl												PrlhCalcrKO
5				19.25	22.1		21.69		13.92							22.97	22.61	21.49	20.36
6	18.67	21.22		23.36	26.69	23.2	23.95	26.63	17.18	23.25				22.23	22.74	22.5	26.1	27.63	23.12	25.48	23.3
7	22.53	23.18		24.65	28.83	26.03	25.8	29.06	18.56	23.54				23.64	25.73	25.24	28.81	30.41	23.46	28.91	24.21	24.97
8	23.67	25.39	26.19	25.99	30.56	26.86	27.88	30.4	19.77	24.86			26.22	25.81	26.89	26.33	31.08	33.08	25.54	30.5	24.4	28.74
9	24.52	26.82	27.18	27.2	31.07	27.92	29.09	31.74	20.8	25.58			29.75	28.32	28.47	26.97	33.79	35.01	25.95	31.79	26.16	29.49
10	25.38	28.08	28.47	28.38	32.29	29.52	30.68	34.22	21.8	26.39			31.23	29.36	29.93	26.67	34.45	37.12	26.68	32.39	28.16	31.37
11	25.88	28.22	29.31	29.5	35.07	31.54	27.7	35.87	23.26	26.5			34.32	30.23	30.21	28.72	36.96	39.03	28.4	31.16	31.33	34.54
12	27.19	28.6	29.6	29.65	36.02	32.41	33.48	37.71	23.06	27.2			37.33	32.27	31.8	29.6	38.5	41.62	30.44	29.78	32.58	33.8
13	27.42	31.74	29.68	30.34	37.45	34.62	32.25	36.86	24.93	27.88			39.56	34.94	31.7	31.27	41.17	41.4	31.82	29.92	35.82	36.4
14	28.97	33.33	32.09	31.52	38.45	34.97	34.99	36.96	26.84	27.91			41.37	35.97	35.13	32.12	43.1	45.21	32.63	30.66	37.5	38.21
15	28.21	33.85	31.99	32.14	39.9	37.26	32.73	35.6	27.51	29.05			44.05	38.43	35.92	32.78	43.91	50.17	34.43	32.5	38.5	39.4
16	30.58	36.03	33.37	33.2	41.76	38.62	37.19	36.8	29.18	30.02			46.48	40.87	37	34.34	45.08	50.87	36.18	34.55	39.74	44.05
17	30.27	37.25	34.29	32.93	44.55	38.86	35.02	37.28	30.1	31.83			47.62	42.5	37.18	36.65	46.09	54.65	38.55	35.99	40.08	46.3
																						47.53

## Sheet: Figure 4
Figure 4
Panel B
	Ctrl										PrlhNTS-OX
4	4	3.8	3.9	4.4	4.8	3.7	4.3	5.1			4.3	4.6	4.5	4.1	4.9	4.7
5	4.3	4.3	4.7	3.6	4.2	3.7	3.9	4.1			5	4.2	3.7	3.2	4.4	4.6
6	3.5	3.1	5.1	3.3	3.3	4.65	3.5	3.9			3.1	2.9	3.3	3.1	2.6	4.3
7	3.6	3.9	4.3	3	4.3	4.65	3.6	4.4			2.9	3.2	2.4	2.7	3.2	4.1
8	3.7	3.2	4.7	4.7	3.3		3.9	4.1			3.3	2.8	3.5	3.4	3	2.5
Panel C
	Ctrl								PrlhNTS-OX
0	1.00866	1.0131	1.02326	0.997722	0.973684	1	1		1.01225	1.00656	1.02667	1.01887	1	1
4	0.991342	0.9869	0.976744	1.00228	1.02632	0.981481	1.00529		0.987755	0.993435	0.973333	0.981132	0.966245	0.967442
5	1.00433	0.995633	0.959831	0.984055	1.02193	0.981481	1.00529		0.991837	0.967177	0.942222	0.960168	0.962025	0.981395
6	1.00866	0.995633	0.955603	1.00228	1.0307	0.972222	1.01058		0.955102	0.932166	0.937778	0.939203	0.940928	1
7	0.987013	1.01747	0.955603	0.961276	1.0307	1	1.01058		0.934694	0.919037	0.92	0.926625	0.92827	0.990698
8	0.995671	1.00437	0.951374	0.974943		1.00926	0.989418		0.902041	0.940919	0.937778	0.93501	0.924051	0.953488
Panel D
	Ctrl									PrlhNTS-OX
	0.4	0.481	0.34125	0.439	0.4145	0.25625	0.408	0.4745		0.345	0.5185	0.37825	0.3915	0.26075	0.38075	0.389	0.34925
	0.40025	0.5965	0.37325	0.36675	0.33525	0.3715	0.48925	0.4785		0.40025	0.60775	0.4395	0.38875	0.30675	0.417	0.443	0.47075
	0.37	0.5505	0.4425	0.365	0.4125	0.26525	0.47975	0.52625		0.2845	0.5195	0.42675	0.4	0.28225	0.396	0.45425	0.47875
	0.3805	0.524	0.43175	0.5045	0.36025	0.3855	0.448	0.4805		0.36675	0.53725	0.46	0.40625	0.31225	0.37025	0.4685	0.46725
	0.46625	0.5525	0.40375	0.532	0.38225	0.37075	0.4285	0.437		0.38025	0.51275	0.44375	0.387	0.337	0.339	0.42725	0.47775
	0.43725	0.43725	0.31625	0.355	0.36	0.3775	0.463	0.39725		0.3775	0.549	0.562	0.47725	0.3315	0.48425	0.4975	0.506
	0.4795	0.445	0.21075	0.485	0.259	0.34175	0.476	0.38225		0.398	0.55925	0.52225	0.4295	0.321	0.371	0.48725	0.49525
	0.35725	0.38125	0.30125	0.4915	0.4135	0.31025	0.41625	0.35375		0.39175	0.4205	0.5845	0.394	0.25825	0.38325	0.4675	0.482
	0.424	0.458	0.34125	0.28525	0.311	0.3245	0.344	0.357		0.24175	0.5695	0.53275	0.3495	0.18225	0.45025	0.4945	0.4995
	0.3885	0.4405	0.27625	0.2775	0.30525	0.32975	0.3585	0.33625		0.3515	0.615	0.428	0.31975	0.21075	0.49925	0.4605	0.48325
	0.3925	0.4025	0.267	0.43025	0.27725	0.37525	0.31425	0.322		0.37	0.6045	0.29175	0.4135	0.1895	0.43925	0.26375	0.45625
	0.452	0.419	0.29425	0.4105	0.3005	0.34075	0.3145	0.311		0.22075	0.60275	0.51225	0.408	0.24925	0.3675	0.40225	0.409
	0.44775	0.52675	0.30575	0.40825	0.26375	0.23275	0.3865	0.36025		0.43075	0.50675	0.422	0.42725	0.2735	0.3745	0.3585	0.31775
	0.40625	0.5135	0.318	0.416	0.2625	0.3155	0.45	0.47525		0.44975	0.60825	0.39175	0.45575	0.33425	0.278	0.39825	0.452
	0.373	0.5375	0.31275	0.3025	0.2765	0.32075	0.3955	0.47425		0.2815	0.56625	0.481	0.4435	0.23025	0.3175	0.39075	0.45825
	0.40925	0.53775	0.395	0.3995	0.28675	0.30725	0.381	0.48625		0.35325	0.57275	0.41575	0.42525	0.27875	0.31675	0.4775	0.42075
	0.463	0.48475	0.3945	0.3805	0.2985	0.373	0.3895	0.44925		0.4365	0.5145	0.4565	0.54025	0.303	0.335	0.47675	0.4085
	0.4925	0.42675	0.372	0.41175	0.306	0.3675	0.3975	0.436		0.40025	0.56425	0.491	0.56125	0.3275	0.3365	0.3975	0.45475
	0.38	0.4335	0.2295	0.477	0.31175	0.3575	0.3575	0.3915		0.402	0.5405	0.47275	0.512	0.3155	0.288	0.48775	0.43125
	0.408	0.38125	0.25425	0.297	0.27575	0.29675	0.37075	0.33375		0.32275	0.4625	0.453	0.38425	0.25925	0.37725	0.497	0.3365
	0.32725	0.40175	0.21925	0.329	0.3505	0.35075	0.343	0.368		0.22575	0.56875	0.41625	0.45125	0.24675	0.36275	0.495	0.27875
	0.40575	0.37875	0.23475	0.2975	0.2325	0.337	0.35825	0.32675		0.37175	0.5585	0.51125	0.459	0.20175	0.34675	0.49225	0.45275
	0.38175	0.4415	0.23075	0.35275	0.3285	0.3475	0.32875	0.293		0.2185	0.61075	0.54375	0.53125	0.21425	0.28525	0.439	0.4315
	0.392	0.40075	0.2735	0.3215	0.26725	0.269	0.33	0.30525		0.29375	0.5965	0.3705	0.4035	0.231	0.28275	0.3705	0.37575
	0.34	0.511	0.25075	0.3905	0.304	0.24225	0.27075	0.25825		0.23	0.47175	0.3835	0.312	0.211	0.25625	0.36575	0.33375
	0.306	0.413	0.21125	0.4265	0.246	0.24575	0.32825	0.2815		0.36325	0.40175	0.302	0.348	0.23475	0.25875	0.221	0.2725
	0.29775	0.52125	0.24275	0.25475	0.25525	0.2265	0.30375	0.247		0.2035	0.35275	0.3595	0.34775	0.16575	0.23125	0.22325	0.30275
	0.35325	0.4645	0.2025	0.34625	0.29375	0.235	0.30025	0.2475		0.2305	0.352	0.44675	0.30975	0.19175	0.2695	0.24075	0.2455
	0.2975	0.425	0.17925	0.30825	0.3325	0.21025	0.31925	0.2665		0.2995	0.3505	0.3045	0.33475	0.17825	0.2145	0.23875	0.28125
	0.31825	0.3415	0.214	0.2585	0.3275	0.17625	0.2605	0.216		0.18625	0.332	0.3385	0.37025	0.205	0.2975	0.237	0.2445
	0.299	0.3935	0.192	0.30475	0.36075	0.1895	0.26625	0.22725		0.21375	0.334	0.34675	0.35875	0.20125	0.27325	0.249	0.2345
	0.32125	0.4495	0.235	0.2755	0.238	0.18725	0.2715	0.26825		0.26425	0.3635	0.28325	0.31825	0.17775	0.2255	0.251	0.256
	0.27075	0.42725	0.18325	0.39025	0.38125	0.206	0.30375	0.26		0.2005	0.34275	0.34425	0.341	0.21825	0.2755	0.2305	0.34575
	0.30625	0.4835	0.21375	0.342	0.3815	0.22625	0.28	0.3025		0.32725	0.37775	0.2705	0.367	0.22125	0.25925	0.225	0.2465
	0.3125	0.37325	0.21375	0.30025	0.25575	0.18675	0.29325	0.2355		0.3035	0.369	0.2685	0.3065	0.20325	0.25	0.24875	0.24425
	0.30675	0.38525	0.24325	0.4685	0.437	0.22925	0.34325	0.35975		0.2995	0.3715	0.28075	0.35875	0.221	0.242	0.2415	0.27275
	0.4305	0.44225	0.3505	0.41	0.352	0.27725	0.372	0.3935		0.38175	0.4885	0.39225	0.47625	0.2765	0.42625	0.395	0.4215
	0.44825	0.556	0.2725	0.387	0.21175	0.33225	0.3535	0.43725		0.43725	0.51825	0.396	0.53125	0.2735	0.457	0.42325	0.46125
	0.4695	0.54025	0.343	0.31825	0.3575	0.295	0.321	0.4845		0.345	0.5515	0.40675	0.5185	0.296	0.4475	0.4345	0.4605
	0.4605	0.4965	0.3025	0.383	0.21925	0.336	0.345	0.47525		0.42675	0.52825	0.4165	0.51675	0.29975	0.44075	0.484	0.51925
	0.41325	0.483	0.392	0.40375	0.2425	0.3795	0.329	0.48275		0.33375	0.524	0.47875	0.53225	0.21725	0.41375	0.34275	0.4375
	0.48625	0.479	0.35975	0.29175	0.25575	0.299	0.27825	0.4065		0.49925	0.475	0.4425	0.534	0.336	0.4945	0.44025	0.345
	0.45325	0.42725	0.232	0.3145	0.2115	0.353	0.303	0.3325		0.46275	0.472	0.412	0.49825	0.35975	0.5275	0.405	0.484
	0.3875	0.37175	0.27525	0.28175	0.243	0.3635	0.2965	0.3645		0.29975	0.4965	0.5545	0.366	0.325	0.48375	0.47775	0.46825
	0.4805	0.39175	0.2355	0.27675	0.19175	0.3125	0.23675	0.292		0.24025	0.511	0.5315	0.441	0.21225	0.55725	0.45675	0.47075
	0.42775	0.376	0.29275	0.32025	0.26875	0.34025	0.23475	0.30275		0.3585	0.53075	0.38625	0.4475	0.21775	0.45175	0.348	0.32825
	0.50175	0.33025	0.2065	0.31925	0.2015	0.35625	0.288	0.26825		0.24975	0.566	0.52225	0.377	0.22225	0.46175	0.3425	0.431
	0.50025	0.37325	0.222	0.37375	0.19925	0.299	0.246	0.27775		0.3005	0.61025	0.5125	0.44475	0.1725	0.41925	0.36575	0.39475
	0.44025	0.415	0.236	0.433	0.2635	0.23175	0.329	0.257		0.28875	0.46675	0.39725	0.42975	0.1785	0.21875	0.25925	0.255
	0.31125	0.32025	0.1835	0.241	0.25375	0.2	0.2955	0.2505		0.22175	0.34675	0.26825	0.432	0.23275	0.251	0.22875	0.2775
	0.28625	0.36575	0.2135	0.2365	0.278	0.2105	0.2755	0.24025		0.32675	0.3385	0.283	0.41125	0.1635	0.23875	0.22375	0.28225
	0.28875	0.48825	0.2075	0.34525	0.20625	0.22225	0.30225	0.19925		0.1885	0.38575	0.365	0.41925	0.174	0.25525	0.21175	0.21275
	0.328	0.38475	0.19775	0.25275	0.2715	0.17875	0.26	0.18975		0.19625	0.313	0.368	0.3525	0.18225	0.26675	0.28775	0.2325
	0.27475	0.37525	0.24725	0.3095	0.33225	0.219	0.2335	0.257		0.28025	0.332	0.29475	0.3615	0.212	0.22925	0.23775	0.2995
	0.31	0.33325	0.18225	0.2505	0.20525	0.199	0.23375	0.2315		0.23675	0.3085	0.30875	0.37025	0.18225	0.25375	0.22175	0.22925
	0.289	0.33625	0.1995	0.32525	0.29275	0.2	0.26275	0.2745		0.2285	0.3165	0.3605	0.33175	0.1975	0.249	0.22775	0.22825
	0.337	0.351	0.2355	0.25475	0.29475	0.21675	0.2605	0.229		0.26725	0.359	0.27325	0.3375	0.22175	0.2475	0.2205	0.23975
	0.31125	0.30575	0.187	0.271	0.27575	0.2115	0.2405	0.179		0.28275	0.3335	0.3595	0.34375	0.1865	0.26075	0.19925	0.223
	0.31875	0.32475	0.251	0.25775	0.28625	0.19975	0.2475	0.24025		0.193	0.33075	0.31325	0.388	0.19725	0.28075	0.2685	0.255
	0.31075	0.3715	0.2015	0.4015	0.25075	0.28475	0.28975	0.19825		0.27625	0.3235	0.3155	0.3925	0.20925	0.3115	0.232	0.251
	0.3725	0.41875	0.32475	0.36325	0.1985	0.257	0.32925	0.429		0.386	0.44125	0.36025	0.40225	0.305	0.50675	0.36325	0.4195
	0.3755	0.4625	0.373	0.41425	0.22925	0.285	0.337	0.4635		0.46325	0.5235	0.4275	0.4965	0.22325	0.50625	0.46925	0.47825
	0.35775	0.42925	0.27375	0.30525	0.30775	0.31875	0.28925	0.4915		0.3215	0.53	0.4155	0.47925	0.31375	0.46425	0.41	0.47275
	0.44425	0.48975	0.27525	0.31925	0.231	0.39	0.28725	0.489		0.34	0.544	0.46825	0.50575	0.1955	0.4705	0.50325	0.452
	0.40975	0.43325	0.367	0.35075	0.22175	0.35225	0.28475	0.4765		0.29525	0.55175	0.47225	0.497	0.27675	0.47725	0.5035	0.41875
	0.4515	0.44075	0.28425	0.287	0.2575	0.34375	0.23325	0.277		0.45675	0.56525	0.46675	0.47925	0.29575	0.4985	0.37475	0.4715
	0.425	0.352	0.2525	0.28375	0.2235	0.3725	0.2215	0.38475		0.31175	0.52925	0.4405	0.376	0.31125	0.4795	0.48125	0.4685
	0.33825	0.3305	0.15825	0.249	0.21525	0.26775	0.233	0.2315		0.38725	0.5065	0.5135	0.354	0.307	0.49275	0.449	0.4705
	0.408	0.31425	0.208	0.253	0.2525	0.33625	0.22825	0.3005		0.29075	0.509	0.4505	0.375	0.18175	0.52325	0.40375	0.43
	0.39925	0.315	0.185	0.294	0.20375	0.27675	0.23925	0.282		0.2165	0.52975	0.42525	0.336	0.2035	0.49275	0.45	0.3805
	0.40175	0.3405	0.25175	0.2955	0.259	0.366	0.19175	0.265		0.245	0.57475	0.56375	0.295	0.18125	0.385	0.404	0.354
	0.4155	0.29825	0.19625	0.24425	0.196	0.284	0.20525	0.21975		0.351	0.58525	0.52125	0.3155	0.1685	0.44475	0.329	0.3945
	0.43	0.41175	0.20725	0.30925	0.1905	0.2255	0.2435	0.21025		0.249	0.4995	0.40575	0.33725	0.2255	0.3595	0.27675	0.2625
	0.30825	0.31325	0.17875	0.32075	0.29275	0.2005	0.22775	0.209		0.392	0.38375	0.2755	0.342	0.1665	0.37225	0.248	0.2965
	0.296	0.3425	0.17175	0.2245	0.18825	0.22925	0.2755	0.2455		0.2095	0.36275	0.40075	0.3455	0.189	0.40925	0.27425	0.29525
	0.33475	0.41075	0.21125	0.25275	0.1865	0.195	0.22425	0.26675		0.209	0.3115	0.2865	0.35375	0.18625	0.35975	0.2725	0.25425
	0.27625	0.336	0.2085	0.30925	0.3035	0.178	0.2305	0.24575		0.21475	0.345	0.29525	0.363	0.179	0.37425	0.246	0.31425
	0.26925	0.2855	0.20825	0.226	0.176	0.1855	0.25325	0.19925		0.22875	0.30225	0.318	0.3215	0.194	0.37125	0.2775	0.278
	0.2665	0.27	0.1735	0.239	0.23875	0.18825	0.23275	0.21575		0.1625	0.3405	0.29275	0.358	0.18025	0.356	0.2475	0.27175
	0.29325	0.3395	0.171	0.32325	0.225	0.1795	0.23325	0.23175		0.22275	0.327	0.317	0.3025	0.165	0.37825	0.26	0.26625
	0.3135	0.30975	0.21375	0.2285	0.2045	0.2295	0.22775	0.2355		0.184	0.33725	0.3215	0.37975	0.195	0.36875	0.25175	0.3015
	0.26975	0.30225	0.23025	0.278	0.21525	0.186	0.2305	0.2895		0.33075	0.3205	0.31525	0.37975	0.20325	0.401	0.241	0.25675
	0.312	0.32775	0.18675	0.27725	0.19725	0.23925	0.2495	0.2835		0.237	0.31175	0.271	0.3345	0.17125	0.36025	0.2715	0.30475
	0.2815	0.3075	0.24075	0.36875	0.315	0.22325	0.25575	0.2535		0.2455	0.326	0.27725	0.46225	0.197	0.4315	0.249	0.279
	0.3615	0.4035	0.30125	0.344	0.31575	0.25825	0.29175	0.42675		0.319	0.4935	0.364	0.4655	0.25925	0.43125	0.3775	0.4075
	0.326	0.4345	0.3565	0.283	0.239	0.301	0.3215	0.462		0.4195	0.56425	0.3745	0.48975	0.295	0.4775	0.4855	0.4745
	0.3775	0.441	0.23425	0.25625	0.273	0.342	0.32475	0.4785		0.315	0.604	0.38175	0.417	0.29175	0.5085	0.43125	0.49
	0.34075	0.4465	0.2635	0.31225	0.296	0.29125	0.22675	0.492		0.33825	0.6015	0.38075	0.39175	0.3055	0.41925	0.45225	0.37825
	0.39675	0.39075	0.36625	0.2325	0.28575	0.3435	0.31125	0.493		0.465	0.52825	0.38025	0.4705	0.351	0.48025	0.47625	0.46825
	0.40825	0.35	0.2925	0.28575	0.243	0.2835	0.2405	0.419		0.33275	0.60025	0.356	0.48275	0.33075	0.4835	0.39225	0.4875
	0.4575	0.3305	0.2215	0.233	0.28825	0.37625	0.2345	0.26275		0.4315	0.565	0.35225	0.54675	0.33225	0.4755	0.458	0.46225
	0.369	0.364	0.208	0.3	0.22975	0.24375	0.23275	0.329		0.3375	0.477	0.37325	0.42125	0.33425	0.441	0.4785	0.4455
	0.383	0.3715	0.19625	0.217	0.3005	0.2915	0.2545	0.24025		0.20975	0.53525	0.37875	0.44425	0.225	0.50225	0.47875	0.44725
	0.3425	0.35975	0.25075	0.2625	0.2465	0.272	0.2385	0.25575		0.279	0.5765	0.43075	0.463	0.214	0.49275	0.416	0.3975
	0.397	0.3135	0.19	0.28175	0.258	0.305	0.22025	0.286		0.2365	0.57975	0.4365	0.472	0.21425	0.396	0.28325	0.3795
	0.382	0.35975	0.22225	0.21	0.222	0.22625	0.161	0.264		0.26425	0.59875	0.52025	0.4315	0.185	0.36025	0.395	0.372
	0.358	0.2795	0.16	0.38325	0.20625	0.2215	0.22525	0.209		0.36775	0.47	0.37575	0.2795	0.29175	0.30525	0.28175	0.365
	0.33675	0.2985	0.15875	0.2225	0.21425	0.18975	0.239	0.206		0.18075	0.38525	0.3425	0.28225	0.156	0.30725	0.24325	0.25975
	0.386	0.30925	0.16875	0.259	0.26425	0.27175	0.21125	0.38425		0.198	0.3755	0.2905	0.411	0.22675	0.365	0.272	0.352
	0.28975	0.3	0.16425	0.29025	0.1865	0.21125	0.21525	0.24025		0.169	0.322	0.27325	0.33825	0.1485	0.333	0.234	0.2925
	0.2785	0.27975	0.18025	0.23925	0.24675	0.2175	0.2145	0.21425		0.2005	0.32825	0.31	0.357	0.154	0.31075	0.233	0.2535
	0.27875	0.38525	0.196	0.2345	0.21075	0.19325	0.20025	0.2565		0.1865	0.29825	0.2555	0.44475	0.17825	0.32625	0.24075	0.28175
	0.31125	0.28675	0.149	0.22775	0.217	0.18175	0.19975	0.2115		0.19725	0.2865	0.34825	0.392	0.18675	0.3425	0.23475	0.299
	0.24025	0.26325	0.15625	0.257	0.27825	0.22825	0.23325	0.259		0.187	0.32375	0.28725	0.3335	0.172	0.3065	0.25275	0.27875
	0.2495	0.364	0.1665	0.239	0.1975	0.19475	0.2105	0.2335		0.27475	0.31025	0.28025	0.3745	0.173	0.32175	0.2245	0.25
	0.259	0.3445	0.21325	0.25525	0.33025	0.20375	0.2115	0.21925		0.24	0.362	0.321	0.38775	0.1545	0.33625	0.21625	0.2965
	0.248	0.3005	0.15375	0.27675	0.227	0.19475	0.24075	0.29175		0.24025	0.32375	0.277	0.3905	0.1975	0.34775	0.234	0.26
	0.3005	0.327	0.21225	0.26425	0.27875	0.2225	0.23575	0.3075		0.24825	0.3705	0.3125	0.4195	0.17525	0.345	0.241	0.2765
	0.38275	0.3955	0.2945	0.343	0.2765	0.22225	0.344	0.4025		0.33175	0.44575	0.3385	0.47525	0.23175	0.46	0.3395	0.4115
	0.4015	0.45825	0.29075	0.26475	0.2545	0.32875	0.42	0.48675		0.40275	0.49425	0.354	0.481	0.316	0.46025	0.4495	0.42875
	0.3325	0.451	0.261	0.269	0.26925	0.258	0.2785	0.48025		0.33425	0.536	0.34925	0.441	0.24425	0.411	0.48575	0.33525
	0.3895	0.45075	0.33225	0.33925	0.26425	0.3085	0.28975	0.4995		0.2905	0.5055	0.38925	0.5015	0.24625	0.42675	0.478	0.46725
	0.29325	0.38025	0.32875	0.3535	0.279	0.3305	0.257	0.50125		0.45275	0.5575	0.381	0.51975	0.26775	0.519	0.39725	0.42525
	0.37525	0.43425	0.28975	0.255	0.28975	0.35725	0.25725	0.491		0.36525	0.5605	0.3655	0.59275	0.304	0.4095	0.5085	0.323
	0.332	0.35525	0.1835	0.322	0.2285	0.24775	0.2395	0.37		0.36675	0.495	0.366	0.459	0.28425	0.47525	0.51075	0.4705
	0.412	0.36475	0.2725	0.24075	0.24525	0.272	0.27725	0.30225		0.3765	0.5135	0.40025	0.48525	0.34675	0.50875	0.45625	0.47925
	0.317	0.43225	0.213	0.295	0.27075	0.2245	0.2075	0.294		0.24825	0.496	0.38525	0.5085	0.2255	0.47	0.4775	0.4195
	0.328	0.35175	0.21075	0.29475	0.236	0.296	0.21625	0.2485		0.21725	0.5645	0.409	0.45325	0.21725	0.488	0.45275	0.26325
	0.357	0.43975	0.21275	0.2935	0.212	0.22225	0.1955	0.2905		0.2605	0.609	0.457	0.4335	0.20725	0.48575	0.32725	0.42175
	0.3615	0.4	0.20725	0.24	0.281	0.2285	0.20525	0.21725		0.27025	0.6145	0.51925	0.4285	0.196	0.3505	0.33125	0.4035
Panel E
	Ctrl								PrlhNTS-OX
5	6.5		5.1	6.7		7.2			4.7	5.8	4.3	5.6	5.3	6.9	7.7
7	6.8		5.6	6.6	3.6	7			1.5	2.4	1.8	6.5	3.2	4.5	3
9	7.3		8.2	6.7	4.7	8			0.6	0.5	0.5	0.6	1.5	1.5	0.7
11	9	4.1	6.3	6.8	6.2	7.4			3.1	2.1	1.3	0.4	2.1	2.6	1.7
13	8.4	4.5	8	6.1	5.6	7.3			4.6	4.6	3.2	3.4	4.9	4.1	6.3
Panel F
	Ctrl								PrlhNTS-OX
0	1	1	1	1	1	1			1	1	1	1	1	1	1
3	0.936567	0.939394	0.982278	1.00407	0.971774	0.996234			0.96337	0.913333	0.945887	0.938424	0.968379	0.95102	1.0036
5	0.929104	0.897436	0.949367	0.997963	0.96371	0.986817			0.934066	0.908889	0.924242	0.921182	0.948617	0.955102	0.994595
7	0.93097	0.881119	0.934177	0.995927	0.915323	1			0.855311	0.822222	0.841991	0.874384	0.901186	0.902041	0.924324
9	0.940299	0.885781	0.964557	1.00204	0.905242	1.0226			0.789377	0.748889	0.75974	0.770936	0.828063	0.838776	0.841441
11	0.981343	0.897436	0.989873	1	0.917339	1.03767			0.789377	0.748889	0.712121	0.70936	0.806324	0.797959	0.810811
13	1.01493	0.90676	1.02785	1	0.9375	1.05461			0.785714	0.766667	0.701299	0.719212	0.824111	0.785714	0.834234
Panel G
	Ctrl													PrlhNTS-OX
0	0	0	0	0	0	0	0	0						0	0	0	0	0
1	20.3	20.3	57.5	23.9	20	13.4	16.8	18.7						17.6	20.4	13.4	16.9	11.7
2	39.9	39.9	69.8	44.5	36.5	53.8	32.1	37.3						52.5	40.2	53.8	29.6	25.4
3	58.5	58.5	86.9	64.7	53.4	90.9	47.7	53.7						70.8	57.5	90.9	44.3	40.3
4	78.2	78.2	108.9	85.5	71.9	97.8	64.1	71.2						85	72.8	97.8	58.4	52.7
5	97.1	97.1	127	106.9	98.6	103.4	85.2	94.1						53.3	88.6	103.4	90	71.6
6	116.8	116.8	146.2	127.1	111.5	114	95.6	107.4						67.8	103.7	114	99.6	81.8
Panel H
	Ctrl													PrlhNTS-OX
0	1	1	1	1	1	1	1	1	1	1				1	1	1	1	1	1	1	1	1	1
1	1.105	1.08989	1.07576	1.09615	1.05208	1.04331	0.989796	0.967593	0.995455	0.969027				1	0.965686	0.926471	0.945355	1.06	0.810811	0.938312	0.939815	0.991304	0.9625
2	1.075	1.07865	1.06061	1.21154	1.24479	1.14961	0.996599	1.1713	0.977273	1.04867				1.00995	1.02451	1.06373	1.09836	1.215	0.888031	0.805195	0.958333	0.821739	0.9375
3	1.1	1.13483	1.16667	1.35096	1.38021	1.24409	1.0102	1.33333	1.01364	1.11504				1.09453	1.04412	1.06863	1.10383	1.35	0.911197	0.805195	1.00926	0.956522	0.975
4	1.1	1.19101	1.18687	1.48558	1.45833	1.37402	1.0034	1.46759	1.02727	1.15929				1.1592	1.11275	1.09804	1.13115	1.38	0.945946	0.827922	1.05093	0.947826	0.979167
5	1.15	1.20787	1.24242	1.625	1.58854	1.47638	1.04422	1.63426	1.07727	1.22566				1.19403	1.16176	1.09804	1.14208	1.36	1.01158	0.892857	1.10648	0.995652	0.9875
6	1.2	1.25281	1.28788	1.75481	1.69792	1.62598	1.13946	1.92593	1.17273	1.38053				1.23881	1.20098	1.09314	1.24044	1.4	1.10811	0.896104	1.12963	1.1087	1.075
7	1.23	1.27528	1.28788	1.88942	1.78646	1.72835	1.12245	1.92593	1.18636	1.41593				1.26368	1.2598	1.08824	1.30055	1.42	1.21236	0.925325	1.14352	1.14783	1.08333

## Sheet: Figure 5
Figure 5
Panel C
	Baseline												AgRPChR2 (Light)												PrlhNTS-Dq; AgRPChR2 (Light+CNOPre)												PrlhNTS-Dq; AgRPChR2 (Light+CNOPost)
0	0	0	0	0	0	0	0	0	0				0	0	0	0	0	0	0	0	0	0						0	0	0	0	0	0	0			0	0	0	0	0	0	0	0
1	0.13	0.19	0.06	0.12	0	0.18	0.44	0.16	0.35				0.31	0.45	0.3	0.17	0.57	0.29	0.52	0.5	0.48	0.88						0.02	0.06	0.02	0	0.03	0.02	0.23			0.1	0.14	0.06	0.27	0.15	0.23	0.5	0.3
2	0.24	0.46	0.08	0.19	0.22	0.42	0.44	0.26	0.54				0.58	0.62	0.58	0.61	1.01	0.63	0.77	0.6	0.67	1.2						0.02	0.07	0.02	0	0.11	0.03	0.43			0.13	0.17	0.17	0.43	0.15	0.23	0.6	0.3
Panel F
	Ctrl							CNO (AgRPDq)							CNO (PrlhNTS-OX; AgRPDq)
0	0	0	0	0	0	0		0	0	0	0	0	0		0	0	0	0	0	0
2	0	0.1	0	0	0	0		0.6	1	1.2	1.3	0.8	0.4		0.4	0.3	0.4	0.6	0.4	0.1
4	0.6	0.4	0	0	0.2	0.3		1.4	1.4	1.6	1.5	1.2	0.4		0.4	0.5	0.5	0.8	0.5	0.5
Panel G
	Ctrl							CNO (AgRPDq)						CNO (PrlhNTS-OX; AgRPDq)
1	4.8	5.2	5.4	6	4.8	5.2		5.1	4.7	5.1	4.2	3.8		4	4.3	3	4.2	4.5
2	3.2	4.8	4.1	4.3	4.2	4.2		3.4	4	4.2	3.2	3.9		3.8	2.4	2.3	2.9	3.7	3.2
3	4.4	4.5	4.1	5.1	4.6	4.2		8.1	9.3	8.8	9.1	8		5	4.2	5.3	4.3	4.8	3
4	5.2	4.1	3.9	5.1	4.4	3.9		6.7	7.9	7.2	7.6	6.8		4.5	3.7	4.5	3.8	4.3	2.4
Panel H
	Ctrl							CNO (AgRPDq)						CNO (PrlhNTS-OX; AgRPDq)
0	1.00775	1	1.01389	1.00243	1	0.994413		1	1.01961	0.995652	1	1.00285		1.01587	1.0087	1.02088	1.02588	1.00461	1.015
1	0.992248	1	0.986111	0.997567	1	1.00559		1	0.980392	1.00435	1	0.997151		0.984127	0.991304	0.979118	0.974118	0.995392	0.985
2	0.992248	1.00709	1.01736	1.03163	1.02101	1.02793		0.995327	1.02832	1	0.995652	1.02564		0.965079	0.968116	0.951276	0.988235	1.00922	0.94
3	1.00388	1.01064	0.989583	1.01216	0.995798	1.02793		1.07009	1.12418	1.11739	1.13913	1.151		0.984127	0.973913	0.988399	0.941176	1	0.915
4	0.988372	0.989362	0.975694	1.01703	1	1.02793		1.11682	1.1634	1.10435	1.13913	1.20798		0.990476	0.97971	0.99768	0.936471	1	0.965

## Sheet: Figure 6
Figure 6
Panel A
	Veh							CNO
0	0	0	0	0	0	0		0	0	0	0	0	0
2	2.4	1.4	1.4	1.4	2.1	1.3		0.6	0.2	0.6	0.5	0.5	0.2
4	3.8	2.6	2.9	2.7	3.6	3.1		2	0.7	2	1.6	1.1	0.9
Panel B
	Ctrl										ob/ob PrlhNTS-Dq										ob/ob
0	3.7	5.9		3.1	3.9	3.7	3.2				9.8	8.4	6.8	8.1	11.1	10.1					9.7
1	4.1	4.3		4.8	4	3.4	3.3				7.6	7.7	7.2	7.8	11.4	9.9					8.6	7.45	6.55	7.1	7.6
2	4.3	3	2.6	3.7	4	3.8	3.7				5.7	4.4	5	4.9	5.7	4.9					8.4	7.45	6.55	7.1	7.6
3	4.4	3.1	2.8	3.9	3.9	3.6	3.7				5.9	4.9	4.2	4.6	7.8	4.6					8.1	7.55	6.75	7.05	6.65
4	4.2	3.7	3.8	4							7.6	5.1	6.8	7	10.6	6.9					7.5	7.55	6.75	7.05	6.65
5	3.3	3.4	3.9	3.7							8.4	6.2	6.1	6.5	8.6	6.2					7.5
Panel C
	Ctrl										ob/ob										ob/ob PrlhNTS-Dq
	-0.3	0.3	0	0.1	0.1						1	0.8	0.5	0.5	0.6	-0.4					-0.3	1.2	1.2	0.8	1.4	0.6
	-0.4	0.1	-0.2	0.1	0.1						2.1	1.5	0.5	1.2	1.5	0.4					-0.9	-0.1	0.2	0.9	-0.2	-0.7
	-0.2	-0.4	-0.3	0.5	0.1						2.5	1.7	1.3	2.2	1.9	1.7					-0.8	0.2	0.3	1.3	-0.1	-0.6
	-0.1	0.1	0.1	0.3	0.1						3.3	2.7	1.3	2.6	2.7	2.4					-0.1	0.7	2.4	2.3	2.1	1.3
	0.1	0.5	0.3	0.5							4	3.6	2.1	3.5	3.2	2.7					0.2	0.7	2.2	3.2	2.4	1.4
Panel D
	Veh							CNO
0	0	0	0	0	0	0		0	0	0	0	0	0
2	0.5	1.4	1.2	1.4	0.6	0.6		0.1	0	0.1	0	0	0.2
4	0.8	2	2	2.3	1	2.1		0.6	0	0.1	0	0	0.9
Panel E
	Ctrl								Ay								Ay PrlhNTS-Dq
1	3.4	3.9	4.9	4.7	2.3	1.6			5.3	5.7	5.7	7.4	6.5	8.3			5.4	7.5	7.4	6.5	4.8	9.3
2	3.8	3.6	3.8	4.2	2.6	2.1			4.8	5	5.8	7.1	5.8	5.6			5.3	6.7	7.1	5.5	4	9
3	3.8	3.5	3.9	3.2	3.5	3.4			4.6	5.8	6.3	10.1	5.3	5.9			5.3	7.8	6.4	6.2	4.5	8.9
4	3.6	3.4	2.8	4.3	3.3	3.1			4.8	4.8	6	6	5	5.9			3.8	1.7	1.4	1.1	0.6	5.4
5	3.5	2.9	3.2	3.8	3.5	1.6			4.9	5.3	5.8		5				4.1	2.5	1.6	1.9	0.9	5.5
6	2.8	3.7	3.5	3.5	3.3	2.4			5.1	5.2	6		5.3				5.2	5.5	5.8	5	3.3	8
Panel F
	Ctrl							Ay							Ay PrlhNTS-Dq
0	0	0	0	0	0	0		0	0	0	0	0	0		0	0	0	0	0	0
1	-0.1	-0.6	-0.2	-0.7	-0.9	-1.5		-0.1	-0.2	-0.1	0	-1.1	-0.4		-0.3	0.1	-1.8	-0.2	-0.2	0.2
2	0.1	-0.6	0.1	-0.9	-1.3	-2.3		-0.2	0.1	-0.2	-0.3	-1.3	-0.9		0.3	0.9	-1	-0.4	-0.3	-0.4
3	0.1	-0.7	-0.1	-1.2	-1	-2.3			-0.6	0.6	0.1	-1.1			-0.3	0.1	-1.8	-0.4	-0.1	-0.6
4	0.1	-0.9	-0.4	-1.2	-1	-2.5			0	0.3	-0.1	-1.1	-1.5		-1.4	-3.7	-5.6	-5.2	-3.1	-2.1
5	0.1	-1.6	-0.4	-1	-1.3	-4.1			-0.6	0.2	-0.2		-0.9		-1.5	-5.4	-7.3	-7	-4.3	-2.4
6	0.1	-1.9	-0.5	-1.9	-1.6	-4.6			-0.7	0.3	-0.2				-1.2	-1.6	-3.5	-4.4	-3.5	-1.4
Panel G
	Ctrl							ob/ob							ob/ob PrlhNTS-OX
5	4.3	3.6	3.4	4.7	3.8			7.9	6.2	6.4	5.1	5			5.2	5.6	3.1	4.9	3.6
6	3.9	3.8	3.5	4	3.9			7.1	5.9	7	6	5.7			5	4.9	4.7	4.1	3.3
7	3.3	3.4	3.2	3.7	3.6			7.6	6.2	8.3	4.8	6			5.9	5.2	5.5	4.5	3.1
8	3.2	3.5	2.9	3.5	3.4			5	7	7.2	5.8	5.1			5.4	5.8	6.4	4.4	2.2
Panel H
	Ctrl							ob/ob							ob/ob PrlhNTS-OX
5	1.1	2	0.4	1	2.5			4.4	4	3.7	3.9	4.5	5.4		1.2	3.8	4.1	-3.6	1.5
6	1.3	2.2	0.7	1	2.3			4.6	4.4	4.5	4.9	4.9	5.5		1	4.5	4.1	-0.1	1.2
7	1.3	2.9	1.2	1.4	2.6			5.9	5	5.3	6.2	6.2	7.1		1	4.8	4.9	-0.1	1
8	1.6	3	1.6	1.5	3.3			6.9	6	6	7.5	6.5	7.5		1.4	5.7	5.2	-0.2	1.1
9	1.7	3	1.6	1.7	3.7			7.8	6.8	6.2	7.9	7.5	8.2		1.8	6.6	5.8	-0.4	0.8
Panel I
	Ctrl							Ay								Ay PrlhNTS-OX
4			4.8		4.6						5	4.1	6.5				5.5	6.7	4.8
5			4.2	5	5						4.8	5	5.8				4.6	6.6	4.6
6			3.3	4.4	4.7				4.1	7.4	6	5	5.3			3.9	4.5	4.5	3.4	4.6
7		5	4.3	3.7	4.6	5.2	4.6		5.3	7.1	5	4.8	5	5.6		2.9	3.4	3.4	3.2	3.8
8		5.1	3.7	4.2	4.8	5.5	5		5.5		5	5	5	5.9		4.8	4.1	4.2	2.6	4.4
9	5.4	5.6	3.9	3.7	4.3	4.6	4		5.7	6	5	4.2	5.3	5.9		5.9	3.7	3.6	3.5	4.2
Panel J
	Ctrl							Ay								Ay PrlhNTS-OX
4	-3.4	1.6	1.2	1.2	2.5	0	0.5		1.6	1.8	1.9	1.4	2			-1	0.7	0.5	0.8
5	1	1.8	1.1	1.4	2.5	-0.2	0.4		1.8	1.6	3	1.8	2.5	2.6		-2.1	0.6	0.2	0.1	0
6	1	1.8	1.3	1.9	2.4	-0.3	0.7		1.5	1.7	4	2.4	2.8			-3.3	0.4	-0.2	-0.6
7	1.4	2	1.3	1.6	3.4	0.1	1.2		2	2.2	4.3	2.6	3.5			-3.6	-0.1	-0.9	-1.6
8	1.5	1.8	2.5	2.4	3.4	0.3	1.6		2.2	2.7	4.6	3.6	3.5			-3.4	-0.1	-0.9	-1.4

## Sheet: Supplemental figure 1
Supplemental figure 1
Panel C
Gene	Sup_B	Sup_A	Bead_B	Bead_A
Prlh	-1.0252	-0.6817	0.7358	0.971
Cgn	-0.6282	-0.7446	-0.0581	1.4309
Slc6a2	-0.6375	-1.0668	0.8905	0.8139
Dbh	-0.6448	-1.0519	0.7104	0.9864
Baiap3	-0.6298	-1.058	0.6711	1.0166
Hap1	-0.8339	-0.8392	0.5199	1.1533
Arhgap36	-0.7859	-0.9151	0.6288	1.0722
Miat	0.497	1.1344	-1.076	-0.5554
Snhg11	0.0836	1.2435	-1.1956	-0.1316
7SK	0.9945	-0.7171	0.7152	-0.9926
Neat1	0.3909	1.2124	-1.016	-0.5874
Ftx	0.9112	0.8191	-0.8351	-0.8952
Meg3	0.49	1.16	-0.9882	-0.6617
Cdr1os	1.3019	-0.0817	-0.0838	-1.1364
Mir124a-1hg	0.2671	1.2185	-1.1553	-0.3304
Gm49759	0.9787	0.7364	-0.9781	-0.7371
C78859	0.7417	0.9666	-1.0222	-0.686
6720427I07Rik	0.9868	0.7351	-0.8208	-0.9011
Gm21781	0.7014	1.0163	-0.8591	-0.8586
Malat1	1.0567	-0.3098	0.495	-1.2419
Gm20045	0.48	1.174	-0.9352	-0.7188
Gm16185	1.2497	0.2282	-0.3556	-1.1223
Gm43843	1.1536	0.5016	-0.6728	-0.9823
mt-Co1	1.0663	0.6025	-0.6025	-1.0663
mt-Nd5	0.7667	0.9582	-0.9199	-0.8049
mt-Rnr1	1.1427	-0.4416	0.4412	-1.1422
mt-Nd6	0.3627	1.1543	-1.1975	-0.3195
mt-Cytb	0.3633	1.2038	-1.0925	-0.4746
Rpph1	1.2495	-0.8012	0.366	-0.8142
mt-Nd4	0.514	1.1255	-1.0697	-0.5698
mt-Rnr2	1.0773	-0.562	0.5763	-1.0916
Gm38372	1.3419	-0.6282	0.1675	-0.8812
mt-Nd2	0.5491	1.0927	-1.1009	-0.5408
mt-Tc	1.356	-0.0215	-0.2996	-1.0349
mt-Nd1	0.666	1.0218	-1.0536	-0.6342
Bc1	1.1202	-0.1505	0.3065	-1.2762

## Sheet: Supplemental figure 3
Supplemental figure 3
Panel B
	Ctrl																CalcrDq								KO CalcrDq
0	0	0	0	0	0	0	0	0									0	0	0	0	0	0	0		0	0	0	0	0	0	0	0
2	1.2	0.7	0.8	0.3	0.6	0.4	0.5	0.5	0.6	0.4	0.7	0.9	0.9	0.5	0.8		0	0	0	0	0	0	0		0	0	0	0	0	0	0	0
4	2	1.3	1.2	0.6	1.4	1.1	1.1	2	1.3	1.2	0.6	1.4	1.1	1.1			0	0.1	0.1	0.1	0	0	0.4		0	0	0.1	0	0.1	0	0.1	0.5
Panel C
	Ctrl												CalcrDq							KO CalcrDq
1			4.9	4.9	4.1	4.1	4.2	4.5	4.4					4	3.3	5.4	4.6	4.7		4.1	3.4	3.5	3	4.6	4.6	4.8	6
2			4.55	4	4	3.8	3.4	3.6	4.5				3.9	3.8	3.3	8	3.4	4.1		4.3	3.1	3	2.8	4.8	3.8	4.4	4.4
3			4.55	3.3	4.3	2.7	3.7	3.3	3.5				4.9	4.6	3.3	7.5	4.8	3.8		4.9	3.2	3.4	3.5	5	4.5	3.3	3.9
4			5.1	4.6	4.5	4	4	3.6	3.8				2.2	2.6	2.4	4.3	2.7	3.4		1.5	1.4	2.5	2.8	4	1.4	1.6	4.6
5			4.5	5.2	4.4	4.5	5.2	4.4	5				0.9	1.9	1.6	1.1	1.9	2.1		1.7	0.8	1.1	1.7	1.9	0.3	0.9	1.7
6			4.4	3.9	3.4	3.9	3.6	3.7	3.1				4.5	3.1	1.4	2.8	2	2.4		2.6	1.6	1.8	2.2	3.2	1	2.5	3.4
7			4.2	4.5	3.3	4.2	3.3	3.1	3.7				5.4	3.8	3.1	3.9	2.6	2.5		3.5	3	2.8	3	3.1	2.4	2.8	4.1
8			4.4	3.6	4.2	3.7	4	3.5	3.7				5.2	3.8	3.6	4.9	3.5	3.2		4.6	3.9	3.9	3.2	3.5	3.8	4.6	4.1
9			3.8	3.2	3.5	3	3.1	3	3.8				5	2.5	3.5	5.2	2.7	3.5		4.4	4	3.7	2.4	1.8	4.6	4.6	3.4
Panel D
	Ctrl						CalcrDq										KO CalcrDq
1	1.01969	1.02048	0.99284	1.0081	0.997543			0.9888	1.02009	0.998572	1	1	1.00257	0.986093			0.977778	1.00318	0.995918	0.998501	1.00638	0.993377	1.01404	1.00132
2	0.980306	0.979516	1.00716	0.991903	1.00246			1.0032	1.00154	0.99	1.00463	0.996139	0.998715	1.00885			0.995556	1.00318	1	1.003	1.00638	1.00331	1.00702	1.00132
3	0.980306	0.979516	1.00716	0.991903	1.00246			1.008	0.978362	1.01143	0.99537	1.00386	0.998715	1.00506			1.02667	0.993631	1.00408	0.998501	0.987245	1.00331	0.978947	0.997361
4	1.01094	0.931099	1.00239	1.0081	1.03194			0.9552	0.945904	0.938572	0.921296	0.96139	0.948586	0.963337			0.897778	0.893312	0.938776	0.953523	0.94898	0.887417	0.898246	0.989446
5	0.993435	0.919926	0.997613	1.0081	1.02703			0.8976	0.90881	0.912857	0.902778	0.96139	0.933162	0.963337			0.893333	0.855096	0.902041	0.926537	0.918367	0.837748	0.852632	0.926121
6	1.00656	0.912477	1.00239	0.983806	1.03194			0.9504	0.904173	0.934286	0.907407	0.953668	0.952442	0.955752			0.924444	0.874204	0.897959	0.922039	0.945153	0.844371	0.873684	0.961741
7	0.993435	0.938547	1.01193	0.995951	1.04177			0.9648	0.950541	0.947143	0.939815	0.972973	0.937018	0.963337			0.937778	0.917198	0.914286	0.926537	0.941327	0.857616	0.898246	0.973615
8	0.993435	0.919926	0.983294	0.987854	1.03686			1.032	1.00154	1.00286	0.99537	0.980695	0.991003	0.986093			1.01778	0.955414	0.967347	0.935532	0.975765	0.933775	0.94386	1.00132
9	1.00219	0.908752	0.997613	1.0081	1.03194			1.0512	1.02009	1.00286	1.02778	0.996139	0.979435	1.01264			1.01333	0.993631	0.995918	0.935532	0.979592	0.956954	0.954386	1.00132

## Sheet: Supplemental figure 4
Supplemental figure 4
Panel G
	Ctrl (Veh)													PrlhNTS-Dq (CNO)													PrlhNTS-Dq vGlut2KO (CNO)
0	0	0	0	0	0	0	0	0	0	0	0	0		0	0	0	0	0	0	0	0	0	0				0	0	0	0	0	0	0
2	0.5	0.7	0.5	0.6	0.5	1.2	0.4	0.4	1.2	0.8	0.4	0.2		0.1	0.1	0.1	0	0	0	0.1	0.1	0	0				0.1	0.1	0.3	0.4	0.3	0.7	0.4
4	1	1.1	1.2	1.2	1	2.2	0.7	1	2.3	1.7	1	0.7		0.1	0.2	0.4	0.1	0	0.1	0.6	0.5	0.1	0				0.7	0.2	0.5	0.9	0.6	1.1	0.7
Panel H
	Ctrl (Veh)							CNO (PrlhNTS-Dq)								CNO (prlhDq vGlut2KO)
1	3.1	3.7	4.6	4.55	3.4	3.05		4	3.9	3.3	3.6	3.3	5.6	6.5		4.7	4.4	4.3	4	4.1	3.2
2	3.5	4.2	4.8	4.55	3.4	3.05		4.3	4	4	4.7	3.2	3.9	3		5.1	3.1	3.9	4.6	3.8	3.3
3	4	3.2	4.6	5.1	4.1	3.3		1.5	3.6	2	1	2.9	1.6	2.2		3	3.1	2.9	3.6	3.5	2.9
4	3.4	3.3	4.3	4.5	3.7	2.9		2.7	2.9	1.2	0.5	1.3	3.1	2.5		4.6	3.6	3.6	3.1	3.4	2.8
5				4.4	3.4	2.7				1.7	0.7	2.8	2.3	2.2		4.3	2.9	2.6	3.1	4.6	3.6
6				4.2	3.4	3.6				2.2	1.3	3.5	3.4	3.5		3.9	3.1	3.4	4.3	4.3	3.1
Panel I
	Veh (Ctrl)								CNO (PrlhNTS-Dq)								CNO (prlhDq vGlut2KO)
0	1.01016	1.00274	1.01303	1.00462	1.01969	1.02048			0.99022	0.997059	1.01379	1.02044	0.991701	1.00506	1.00096		1	1.00398	1.0032	0.987805	1	1.00733
1	0.987294	0.990411	0.984597	0.990762	0.980306	0.979516			1.00489	1.00147	0.990516	0.998365	0.995851	1	0.995178		0.993399	1.01594	1.0032	1	0.996255	1.00293
2	1.00254	1.00685	1.00237	1.00462	0.980306	0.979516			1.00489	1.00147	0.972413	0.981194	1.01245	0.994937	1.00386		1.0066	0.98008	0.99361	1.01219	1.00375	0.989736
3	1.00635	1.01918	0.998815	1.01501	1.01094	0.931099			0.964548	0.970588	0.925861	0.917416	0.925311	0.916456	0.977821		0.990099	0.972112	0.974441	0.98374	0.996255	0.967742
4	1.01398	1.01096	0.995261	1.00116	0.993435	0.919926			0.924205	0.948529	0.897413	0.890433	0.921162	0.875949	0.951784		1	0.968127	0.964856	0.95935	0.988764	0.958944
5	1.0216	1.01507	1.02725	0.990762	1.00656	0.912477			0.924205	0.948529	0.876723	0.870809	0.896266	0.840506	0.943105		1	0.960159	0.952077	0.955285	1.02247	0.963343
6	1.0216	1.03151	1.00592	1.01501	0.993435	0.938547			0.942543	0.944118	0.866379	0.860997	0.904564	0.83038	0.937319		1.0033	0.972112	0.948882	0.963415	1	0.967742
Panel J
	Ctrl								vGlut2PrlhKO
	29.6	31.2	28.6	30.6	30	26.5	31.2		25.5	29.5	28.9	32.3	28.4	30.4	29.4
Panel K
	Ctrl								vGlut2PrlhKO
4	11.7	9.9								16.8	1.5	13.6	10.7
5	15.9	12.1	17.8	17.9	19.5					17.9	17.5	19.3	14	17.9
6	19.9	15.9	23.3	20.4	23.5	24	27	24		22.3	20.9	22.4	18.1	21.8	20.4	24	22.4
7	23.1	17.4	24.5	21.5	25.3	25.8	28.4	27.4					21.7	22.7	21	26.5	24.5
8	24.1		25.2			27.5	28.5	28.2					24.7		23	28	25.3
9			25.4	25.9	27.1	29.1	29.9	28.8						26.3	24.2	29.8	25.9
10			26.3	27	27.6	30.8	30.9	29.9						27	25.4	30.2	27.9
11				28.2	28.2	29.5	31.1	31.2						28	26	30.1	28.2
Panel L
	Ctrl								vGlut2PrlhKO
	14.3	19	17	16	17	16			18	19.5	16	14.2	18	20
Panel M
	Ctrl										vGlut2PrlhKO
12		31	30.3	30.4	30.6	26.5	25.7	27			26	30.8	28.3	32.2	24.9	26.7	25.3
13		35.1	36.2	37.8	38.5	34	30.5	31.1			26	36.5	33.5	39.4	29.7	30.9	30.2
14		38.6	39.2	38.7	44.9	39.8	32.8	32.3			28.4	40.1	35.5	43.3	32.5	34.5	33.6
15		38.5	41.5	40.2	50.1	39.9	32.3	35.3			30.2	44.8	37.1	45.4	34.9	36.2	34.9
16		38.9	45.4	42	53.7	44.9	32.3	39.2			32.4	48.2	38.9	48.9	40	36.8	35.6
17		40.6	48.1	43.9	55.1	46.5	33.9	42.2			34.4	52.5	41.1	50.3	43.3	39.5	39.4
18		41.7	49.8	45.8	53.7	47.8	34.3	44.6			36	54.7	42.2	49.9	44.4	41.4	42.5

## Sheet: Supplemental figure 5
Supplemental figure 5
Panel D
	Ctrl						PrlhNTS-OX
0	0	0	0	0			0	0	0	0	0
1	0.5	0.3	0.5	0.4			0.3	0.2	0.4	0.4	0.4
2	0.5	0.4	0.7	0.5			0.4	0.2	0.6	0.5	0.5
4	0.7	0.5	0.9	0.6			0.4	0.3	0.7	0.7	0.6
6	1.1	0.9	1.5	1			0.7	0.6	1.1	1	0.7
Panel E
	Ctrl							PrlhNTS-OX
1		34.5	30.3	40.2	36.3			35.9	29	30.9	35.9	37.9	37.9
2		59.9	59.9	73.9	66.2			64.3	54.8	60.1	68.6	74	36.1
3		82.7	84.1	105.1	93.1			92.6	79.5	82.8	100.3	107	33
4		104.9	107.6	136.7	118.8			117.6	103	107.3	125.2	99.3
5		129.1	133.4	175.4	146.8			147.7	126.6	127.9	154.3	136.3
Panel F
	Ctrl							PrlhNTS-OX
0	1	1	1	1	1	1		1	1	1	1	1	1
1	1.05957	1.05556	1.01523	1.04444	1.04348	0.995652		0.93578	0.953368	0.870849	0.84141	1.0087	0.929204
2	1.00851	1.12963	1.01523	1.05185	0.990338	1.0087		0.972477	1.02073	0.874539	0.898678	1	0.960177
3	0.987234	1.17284	1.06599	1.05926	1.00966	1.02174		1.02294	1.09326	0.892989	0.903084	1.03478	1.04425
4	0.940426	1.16049	1.10152	1.0037	0.956522	1.04348		0.995413	1.05699	0.904059	0.942731	1.0087	1.00442
5	0.974468	1.2284	1.12183	1.07037	0.980676	1.04348		1.00459	1.12435	0.940959	0.947137	1.03478	1.03982
Panel H
	Ctrl	PrlhNTS-OX
	5	19
	6	28
	8	17

[truncated: 1 more sheets: Supplemental figure 6]
