# Supplementary material for: NTS Prlh overcomes orexigenic stimuli and ameliorates dietary and genetic forms of obesity
Source: Nat Commun. 2021 Aug 30;12:5175. doi: 10.1038/s41467-021-25525-3 (PMC8405610; doi:10.1038/s41467-021-25525-3)
Supplement: Supplementary file 4 — Source Data [file 41467_2021_25525_MOESM4_ESM.zip › source data files/Supplementary table 1 primer sequences.xlsx]

## Sheet: Sheet1
	Rosa 26 insert detection sequences (ordered through IDT)
	Forward 1 (5'-3')	AAAGTCGCTCTGAGTTGTTATC
	Reverse 1 (5'-3')	GGAGCGGGAGAAATGGATATG
	Reverse 2 (5'-3')	CCCTATTGGCGTTACTATGGG
	Prlhcre insert detection sequences (ordered through IDT)
	Forward 1 (5'-3')	GGTACACGGGTCGTGGGATC
	Reverse 1 (5'-3')	TCACATTGCCAAAAGACGGC
	Reverse 2 (5'-3')	TGATGTGGTTTTGGGGAACAGGAA
	Prlhflox insert detection sequences (ordered through IDT)
	Forward 1 (5'-3')	CTTTGAGAGGAAACTCTGGCCAC
	Reverse 1 (5'-3')	TGATGTCCACCAGGTGTAGTCT
	sgRNAs for Prlhcre (5'-3'Sequences from Synthego guide ordering)	sgRNA1: ctatgtggtaacaaaccgga sgRNA2: attgtacacttgtaactatg sgRNA3: ggaggctctgcggggggaca
	Editing template for sgRNAs for Prlhcre (5'-3')	gtgggccgcttcgggaggaggagggcagccctgagggatgtcaccggacctggcctgcggtgccggctaagctgcttcccactggatggaagtgccaagttctctcacagctcatgaagacagtgatgctgagcccaagcccaccctcccacgttactggccgaagccgcttggaataaggccggtgtgcgtttgtctatatgttattttccaccatattgccgtcttttggcaatgtgagggcccggaaacctggccctgtcttcttgacgagcattcctaggggtctttcccctctcgccaaaggaatgcaaggtctgttgaatgtcgtgaaggaagcagttcctctggaagcttcttgaagacaaacaacgtctgtagcgaccctttgcaggcagc…
	sgRNAs for Prlhflox (5'-3'Sequences from Synthego guide ordering)	sgRNA1: cccagccagtgtaatcaggg sgRNA 2: gtgttcagggtaccttgtgt
	Editing template for sgRNAs for Prlhflox (5'-3')	PRLH flox 5’ EO: aagagaatactgatcctggcatatgtctaaataaattccctaaagccacaccactgcccagatatgcccagccagtgtaatcaataacttcgtatagcatacattatacgaagttatgggtgggtgccaacatggcctggtgcccaggtttccatcagcttaggggctcccgtgtcccatacgctgctctgactctttcc PRLH flox 3’ EO: tccccaaaaccacatcactgcccagaaatggggtgcccttttcttggtcacttgttcccacaagcttccacctacaataacttcgtatagcatacattatacgaagttatGAATTCTGGGATCCcaaggtaccctgaacacatgctcagcttgcatactgcata…
